# Supplementary material for: The Transcriptional Response of Caenorhabditis elegans to Ivermectin Exposure Identifies Novel Genes Involved in the Response to Reduced Food Intake
Source: PLoS One. 2012 Feb 14;7(2):e31367. doi: 10.1371/journal.pone.0031367 (PMC3279368; doi:10.1371/journal.pone.0031367)
Supplement: Table S1 — Primer sets for real-time QPCR and GFP-fusion constructs. (XLS) [file pone.0031367.s001.xls]

## Sheet: RT-QPCR primers
Gene	Forward primer	Reverse primer	Efficiency
ama-1	F: 5′-AAG CGG CTC ACA ATG ATC TAC GA-3′	R: 5′-ACA CGG CGG TAT GAT GGT TGA-3′	96.3
C23G10.11	F: 5′-ATT CTA GCC GTC CTA CTC ATC TT-3′	R: 5′-GCT TGC ATT CCA CCA GTG GTT-3′	92.5
C35C5.8	F: 5′-GGA GTG TAA CAC TCT TGG TCA T-3′	R: 5′-AGC TGC ATT TCA TAC TTC TCA CAA-3′	100.6
C45G7.1	F: 5′-GTC GTT GGT TTT TCT GAC TAT TG-3′	R: 5′-CTT CCA CGC GGC TTC AGT T-3′	84.9
col-19	F: 5′- GTT CCA GGA TGG TAT GGT TGA ATT AGA GCT-3′	R: 5′-GGT CCG CAG TTA CAT TGC TCG AAT CC-3′	96.8
cyp-35C1	F: 5′-GAG ATT TGA TGG AGG AGA AGA TT-3′	R: 5′-CAT CAA ATC GAA ATC CTA AGA GCA-3′	90.1
cyp37B1	F: 5′-AAG AAC GGT GGA GCA GGA TGT-3′	R: 5′-TTC GGG GTC CAG CAC TAA TG-3′	100.1
dod-3	F: 5′-GAT TGT TAC GCC ACC ACC GTA T-3′	R: 5′-TGG GCG GGC CAC ATG AAC A-3′	95.6
F09F7.6	F: 5′-TTA GAA TCC ACG ACG CGC CAA AT-3′	R: 5′-TCG GCG GCT TCC AGA TCA TCA-3′	97.3
F21C10.10	F: 5′-TGC TGA AAC TGT CGT CGG TCT T-3′	R: 5′-CTT GTC AGC GAG TTT TTG TTG TTG-3′	96.8
F43C11.7	F: 5′-CTG ACC AGT GAG GAG GAC A-3′	R: 5′-GGT TTT CAA TTC CAT TGG TGG TTT-3′	85.9
F45D3.4	F: 5′-AAC CAA CTA CAA CAA CTA CTG AAA-3′	R: 5′-TTC AGT AAC AAA AGA TCC AGT GA-3′	77.7
F53A9.8	F: 5′-GAA CAC GGA CAC GGA GAT GGT-3′	R: 5′-GTG ATG TTG CTC GTG GTG TTC T-3′	99.9
F54F3.3	F: 5′-CCA GCA TAC GAC TTC ACT ACT-3′	R: 5′-CAC GGA GTC CCC AGA TGA A-3′	85.6
F57G8.7	F: 5′-TCG TGG GGC CAA ATA AGG GAA-3′	R: 5′-TCA ACA TGA ACA CCT GGT GGA A-3′	95.5
gst-1	F: 5′-CCG GAG ACG AGG AGA TTG TTC AA-3′	R: 5′-GCC TTG CCG TCT TCG TAG TTT CT-3′	92.8
hsf-1	F: 5′-CGT TGG ATG ATG ATG AAG AAG GAT-3′	R: 5′-AGC CGG TGA ATG TGG GAA GAT-3′	95.1
ilys-3	F: 5′-GTT GTA ACA TGG ACG TCG GAT-3′	R: 5′-CAC ATT GAC TCT TGT AGC GGT T-3′	99.3
K03D3.2	F: 5′-GCC TGG AAG ATG ACG ATG ATA A-3′	R: 5′-CAG GAC GAC ATT CTT GCC CTT-3′	108.3
K12G11.3	F: 5′-ACG AAG GAG CTG GAA GTG TTG TT-3′	R: 5′-CTC CTG GAA AGT TCC AGA ACG AT-3′	101.7
lea-1	F: 5′-CGC AGA TTC CTT CAA AGC CCA-3′	R: 5′-CCC AAG CAT CAC CAG CCT TAT-3′	104.1
mtl-1	F: 5′-CTT GCA AGT GTG ACT GCA AAA AC-3′	R: 5′-CTT GCA GTC TCC CTT ACA TCC-3′	92.7
pgp-1	F: 5′-GGA GCC GCG TCT GGT ATC TAT-3′	R: 5′-GAC CTG CAT TTA CAC GGA GAT TCA-3′	96.7
scl-2	F: 5′-ACT CAA ATG GCG TGG GCG AA-3′	R: 5′-GAC GCA GAG CCC TGT GGA-3′	82.7
sip-1	F: 5′-AGC CGG AAG AGT TGA AGG TCA AT-3′	R: 5′-TGG AGC CGG TCT TTG GAG CA-3′	89.7
T12D8.5	F: 5′-CCG TAT GTA GCC TCG GAG A-3′	R: 5′-CGG TCG ATC TCC TGT TTC AA-3′	93.1
tts-1	F: 5′-TTT GAT GTA GGT GGA AAT TGG CA-3′	R: 5′-GTT GAG CCG GTC AAG TTT TCT-3′	91

## Sheet: Fusion construct primers
37B1FuPrA	F: 5′-TCA CTG TTG TAC TCG AAT CTG-3′
37B1FuPrB	F: 5′-CCT TTG GGT CCT TTG GCC AAT TTT TTA ATT TCA ATT TCA AAA ACT AG-3′
37B1FuPrA	F: 5′-ACT CGA ATC TGT TAA AAA CG-3′
mtl-1FuPrA	F: 5′-CTT CCC GTT GTC TGT CTA TAG A-3′
mtl-1FuPrB	F: 5′-CCT TTG GGT CCT TTG GCC AAT CCC GAT TTC TTA ATT TCA GCA GTC-3′
mtl-1FuPrA*	F: 5′-CCG TTG TCT GTC TAT AGA GTT TTT-3′
scl-2FuPrA	F: 5′-AGC CGT TCG TGA TAC TTG TA-3′
scl-2FuPrB	F: 5′-CCT TTG GGT CCT TTG GCC AAT CCC AAT TGG AGA AAA AAG TGC AAG TC-3′
scl-2FuPrA*	F: 5′-GTG ATA CTT GTA AAC GTC TGA ATA-3′
95.67FuC	F: 5′-GGG ATT GGC CAA AGG ACC CAA AGG-3′
95.67FuD	F: 5′-AAG GGC CCG TAC GGC CGA CTA GTA GG-3′
95.67FuD*	F: 5′-GGA AAC AGT TAT GTT TGG TAT ATT GGG-3′
