# Supplementary material for: The Transcriptional Response of Caenorhabditis elegans to Ivermectin Exposure Identifies Novel Genes Involved in the Response to Reduced Food Intake
Source: PLoS One. 2012 Feb 14;7(2):e31367. doi: 10.1371/journal.pone.0031367 (PMC3279368; doi:10.1371/journal.pone.0031367)
Supplement: Table S2 — Complete list of genes with significant changes in expression following IVM exposure. Log fold change in expression of all genes with a false discovery rate of less than 5% in both the 100 ng/ml (0.1 µM) and 1 µg/ml (1.1 µM) IVM experiments are listed. (XLS) [file pone.0031367.s002.xls]

## Sheet: up-regulated FDR<0.1
Affymetrix_ID	Gene_ID	Log fold change (1 μg/ml IVM)	False discovery rate (1 μg/ml IVM)	Log fold change (100 ng/ml IVM)	False discovery rate (100 ng/ml IVM)
172744_at	mtl-1	4.99042	0	1.58707	0
192737_at	scl-2	3.27344	0	1.31206	0
NA	NA	3.12833	0
189221_at	cyp-37B1	3.08839	0	1.26944	0
186971_at	C23G10.11	3.19992	0	1.22607	0
177671_at	K03D3.2	2.82998	0
178900_s_at	F45D3.4	2.77356	0	1.07528	0.0125
177613_at	F57G8.7	3.01235	0
187964_at	F54F3.3	2.50878	0	0.675222	0.0928571
180946_at	ilys-3	2.5065	0
173550_at	F45D3.4	2.32771	0	0.927383	0.0823529
173335_s_at	dod-3	2.33344	0
186263_at	F43C11.7	2.27794	0
173558_at	ZC443.3	2.214	0
180223_s_at	T23F4.1	2.12462	0
183652_at	far-7	2.13719	0
192181_at	T28H10.3	2.10415	0
190978_at	sodh-1	2.1144	0	1.06664	0.0181818
187999_at	lea-1	2.10231	0
172193_at	T12D8.5	2.18916	0	0.778865	0.0888889
187598_at	C35C5.8	2.18613	0	0.675222	0.0928571
182470_at	F09F7.6	2.17466	0	0.962296	0.0333333
180612_s_at	F53A9.8	2.06437	0	0.810653	0.0846154
186660_s_at	F46C5.1	2.13229	0
188078_at	F46B6.8	2.04779	0
186521_at	F21C10.10	2.09048	0	1.10351	0.0111111
178441_at	C34C6.7	2.0482	0
190830_at	ttr-23	1.90332	0
183381_at	C50F7.5	1.84932	0	1.12194	0.01
182790_at	clec-7	1.81745	0
174552_s_at	lea-1	1.85351	0
178432_s_at	ZC443.3	1.92671	0
173729_at	T22F3.11	1.93887	0	1.44147	0
173301_s_at	gei-7	1.75183	0
180692_at	F55G1.7	1.80763	0
194142_x_at	gei-7	1.69611	0
183055_at	Y73F4A.3	1.74889	0
180427_at	ZC395.5	1.71807	0
191712_s_at	gei-7	1.64647	0
184853_at	C18A11.1	1.57504	0
185001_at	C08F11.13	1.63683	0
191581_at	B0564.3	1.638	0
NA	NA	1.56305	0
183700_s_at	F35E8.10	1.60738	0
190906_at	ttr-17	1.55405	0
193588_s_at	thn-2	1.53976	0
193914_at	gbh-2	1.56616	0
179806_at	W05H9.1	1.51813	0
175229_at	C08F11.13	1.59856	0
181629_at	C31B8.4	1.52879	0
192465_at	scl-14	1.51022	0
173919_s_at	ttr-44	1.45485	0
179272_at	C06B3.6	1.57534	0
189343_at	cyp-34A4	1.50374	0
180823_at	Y43F8B.9	1.48545	0
184191_at	cnc-4	1.46896	0
192636_at	F37H8.3	1.4536	0
187282_at	F22B7.9	1.4716	0
179815_at	T23F4.3	1.42096	0
173911_s_at	F58F9.7	1.41086	0
182444_at	F18G5.6	1.43702	0
185969_s_at	C32F10.4	1.36097	0
178430_at	C35C5.9	1.39098	0
186811_s_at	ZK550.6	1.31294	0
177279_at	M60.4	1.35858	0
192404_at	scl-5	1.31143	0
182838_s_at	T05E12.3	1.28376	0
190858_s_at	hmit-1.3	1.32091	0
190966_at	C11E4.2	1.30615	0
174012_s_at	F53B2.8	1.36464	0
184174_at	ZC204.12	1.3028	0
190359_at	C01G6.7	1.36374	0
173138_s_at	C53B7.3	1.27954	0
179285_at	ZK669.3	1.42094	0
184913_s_at	T22F3.11	1.4054	0	1.2065	0
175953_at	F41G4.8	1.27693	0
189457_at	cyp-34A9	1.28767	0
NA	NA	1.26767	0
184624_s_at	C25H3.10	1.34446	0
190566_at	T12G3.1	1.23249	0.00121951
178922_at	T28F4.5	1.1954	0.00123457
180261_s_at	F52E4.5	1.17806	0.00125
177298_at	M163.1	1.27489	0.00222222
NA	NA	1.18914	0.00224719
180628_at	C53B7.3	1.17292	0.00227273
NA	NA	1.19206	0.00229885
NA	NA	1.23158	0.00232558
190467_at	ttr-29	1.1769	0.00235294
181874_at	W03F8.6	1.18821	0.00238095
NA	NA	1.20258	0.00240964
172427_x_at	nlp-28	1.12373	0.0029703
179727_at	Y43C5A.3	1.08759	0.003
180616_at	T22B7.3	1.1706	0.0030303
NA	NA	1.15592	0.00306122
174675_at	acs-2	1.16888	0.00309278	0.929195	0.0875
189870_at	Y49G5A.1	1.24499	0.003125
191772_at	C02F5.7	1.23431	0.00315789
180644_at	C42D4.1	1.13164	0.00319149
189584_s_at	F41E6.5	1.23501	0.00322581
180541_s_at	C24G6.6	1.22092	0.00326087
190009_at	F49E12.10	1.19516	0.0032967
180913_at	aqp-1	1.10198	0.00363636
189280_at	dhs-2	1.15907	0.00366972
180212_at	C44B7.6	1.20074	0.0037037
190996_at	ttr-21	1.10976	0.00373832
179396_at	C35A5.6	1.11706	0.00377358
180425_s_at	F15E6.3	1.10957	0.00380952
179632_s_at	F45D3.3	1.14824	0.00384615
178041_at	F16C3.2	1.21298	0.0038835
187222_at	D1044.1	1.11583	0.00392157
190999_at	T20B3.1	1.04732	0.00512821
186720_at	T28A11.19	1.06063	0.00517241
191759_at	fmo-2	1.18252	0.00521739
172971_s_at	Y54G2A.11	1.14993	0.00526316
NA	NA	1.16071	0.00530973
178613_at	F36F2.2	1.0763	0.00535714
179094_s_at	T16G1.4	1.13571	0.00540541
189092_s_at	C10C5.4	0.89109	0.0059322
187910_at	fat-3	1.02367	0.00655738
177959_at	C36B1.6	1.01963	0.00661157
192777_at	nhr-18	1.12164	0.00666667
173691_s_at	ZK688.2	1.12312	0.00672269
177817_at	W01F3.2	1.13623	0.00725806
173274_s_at	W01F3.2	1.16462	0.00731707
192450_at	cex-1	1.03352	0.00775194
181552_at	T22B7.3	1.00741	0.0078125
173083_s_at	H10E21.4	0.462425	0.00787402
189179_at	hil-1	1.08041	0.00793651
194090_s_at	nhr-21	1.12102	0.008
178614_s_at	F36F2.2	0.945912	0.00827068
179360_s_at	T16G1.7	0.98646	0.00833333
189261_at	F21A3.2	0.976872	0.00839695
182068_at	T05F1.11	0.934553	0.00846154
172375_x_at	nlp-29	0.960191	0.00882353
184602_at	ugt-25	1.04301	0.00888889
181694_at	F48D6.4	1.04729	0.00895522
182621_at	F35B12.3	0.947529	0.00942029
178834_at	F47B8.2	1.01897	0.00948905
177903_s_at	F09B9.1	1.04543	0.0107143
189069_at	C10C5.3	0.849442	0.0107914
190311_s_at	dhs-18	0.937083	0.0113475
189309_at	cyp-33C7	0.9877	0.0126761
177187_at	clec-76	1.06963	0.0131944
181230_at	zip-2	0.880488	0.0132867
182091_s_at	T04A11.1	0.942074	0.0143836
192034_s_at	D1009.1	0.930278	0.0144828
190094_s_at	M02D8.4	0.862578	0.014966
187402_at	F53A9.9	0.878361	0.0163399
172352_at	C33A12.4	0.96775	0.0164474
190340_s_at	wrt-4	0.338713	0.0165563
190585_at	ZK970.7	0.788802	0.0166667
172447_at	M03D4.3	0.913916	0.0167785
191850_s_at	fmo-1	0.926981	0.0168919
AFFX-Ce_catalase_5_s_at	ctl-1	0.916558	0.0187097
171737_x_at	T12G3.1	0.937506	0.0188312
182884_at	C09F12.2	0.878168	0.0197452
191666_s_at	ges-1	0.913477	0.0198718
188893_at	F54F3.4	0.823534	0.0208861
173705_s_at	atg-16.2	0.958281	0.02125
175175_at	F10E9.12	0.837346	0.0213836
175424_at	C40H1.7	0.873851	0.0217391
180312_at	F17C11.4	0.946334	0.0228395
189233_s_at	mak-2	0.869619	0.0230303
175017_s_at	tat-4	0.890166	0.0231707
192195_at	acs-2	0.915882	0.0233129
189941_at	C06G3.5	0.903955	0.026506
187926_s_at	pes-2.2	0.509291	0.0269461
187849_at	pqn-44	0.874336	0.0289941
176141_s_at	Y58A7A.3	0.881459	0.0291667
178794_at	F56G4.1	0.890167	0.0317647
179913_at	E04F6.9	0.843298	0.032
183009_at	Y38F1A.8	0.895999	0.0321839
192909_at	D2030.2	0.921272	0.0323699
188289_s_at	tat-4	0.850425	0.0325581
174077_at	C05D9.9	0.798528	0.0327485
179613_at	C50F4.8	0.900967	0.0329545
189967_at	C06G3.6	0.903595	0.0331492
177666_at	D1086.5	0.834089	0.0333333
191485_at	C54D10.10	0.852485	0.0333333
185774_s_at	spp-8	0.861821	0.0335196
173403_s_at	cav-1	0.393404	0.0336957
191559_s_at	F11A5.9	0.843134	0.0337079
189003_s_at	K02D7.1	0.84967	0.0338798
183621_at	F31F7.1	0.82279	0.0340659
188366_s_at	col-127	0.748659	0.0349462
184843_at	Y42G9A.3	0.892002	0.0351351
190473_at	ttr-27	0.828941	0.0358289
174195_at	F13E9.11	0.855972	0.0360825
191669_at	T18D3.7	0.840638	0.0362694
184851_at	T28A11.4	0.789871	0.0364583
191053_at	ugt-4	0.855363	0.0366492
179424_at	spp-18	0.763637	0.0368421
191284_at	asah-1	0.821269	0.037037
175821_s_at	unc-43	0.622166	0.037234
193723_s_at	mdl-1	0.910127	0.0379487
188431_s_at	dct-1	0.89585	0.0392857
187589_at	C35C5.8	0.843291	0.0395939
184224_at	Y45F10D.6	0.774298	0.040404
190296_at	cav-1	0.321649	0.0407035
173490_s_at	F09F7.7	0.856491	0.041
185773_at	spp-8	0.839279	0.0412935
NA	NA	0.893318	0.0425743
187201_s_at	Y54E10A.16	0.722324	0.0438424
193758_at	skr-19	0.842302	0.0443902
184623_at	K01A2.10	0.866613	0.0446078
179093_at	T16G1.4	0.912056	0.0449275
191434_at	ugt-54	0.896643	0.0451456
193745_at	lgg-2	0.888454	0.0464115
183561_s_at	F40F12.7	0.764253	0.0466346
177032_at	col-91	0.554468	0.0466667
193329_at	tag-196	0.845784	0.0471698
192012_s_at	T19D12.2	0.86981	0.0473934
180721_at	ilys-2	0.713661	0.0490654
172515_x_at	W08A12.2	0.877207	0.0492958
NA	NA	0.855869	0.0493023
187234_s_at	Y110A2AL.9	0.789659	0.0497696
177762_at	abf-5	0.764805	0.05
187992_at	skr-5	0.876267	0.0542986
NA	NA	0.741448	0.0543379
191198_at	F35B12.4	0.792877	0.0545455
180424_at	F15E6.3	0.761045	0.0545872
182843_at	Y44A6C.1	0.855342	0.0558559
192781_s_at	hlh-11	0.811972	0.0575893
178797_at	C49F5.7	0.819654	0.0577778
177120_s_at	nlp-15	0.839188	0.0578475
179086_s_at	B0379.1	0.771588	0.059292
173480_s_at	cyp-32B1	0.791727	0.0608696
184546_s_at	C34F11.8	0.833453	0.0611354
AFFX-Ce_catalase_M_s_at	ctl-1	0.792967	0.0614035
176453_at	ugt-31	0.752423	0.0614719
177478_at	D1086.2	0.842673	0.061674
184098_s_at	Y73F4A.2	0.80485	0.062069
179175_at	T04B2.5	0.743457	0.0630901
186052_at	Y105C5A.8	0.847839	0.0635593
192628_at	glc-1	0.782612	0.0638298
173282_s_at	tre-3	0.755485	0.0641026
173560_s_at	H19N07.3	0.734046	0.064135
179513_at	ZK550.2	0.839354	0.0651261
172309_x_at	C08E3.1	0.742753	0.0677824
189195_at	T23F11.1	0.737721	0.06875
171841_x_at	hlh-11	0.804066	0.0688797
173644_at	K02D7.1	0.70104	0.0700405
173035_s_at	nas-9	0.790691	0.070082
172565_x_at	C08E3.13	0.793721	0.0703252
174173_at	C53C9.2	0.699198	0.0703704
177024_at	col-90	0.401816	0.0706122
182339_at	K09H9.8	0.807065	0.0706612
182519_at	F20D6.5	0.72891	0.071371
NA	NA	0.592653	0.0716
180412_at	R05H10.1	0.809783	0.0718876
187505_at	B0310.3	0.764177	0.0737052
192363_at	acs-17	0.806076	0.0742063
172220_x_at	fipr-23	0.673208	0.0743083
172346_x_at	R12E2.7	0.216043	0.0744094
191297_at	pgp-11	0.729635	0.075
188587_s_at	ctl-3	0.762423	0.0752941
193936_at	T03G6.3	0.632904	0.0770428
193144_at	Y69E1A.5	0.749683	0.0780769
191688_at	F15B9.8	0.257579	0.0782946
193927_s_at	Y48A6B.7	0.715733	0.0783784
185185_at	F59E11.7	0.814483	0.0785441
178316_at	C29F7.2	0.753223	0.0798479
NA	NA	0.736953	0.0801527
176347_at	Y22D7AL.15	0.704103	0.0818868
175873_at	Y34F4.1	0.770379	0.082197
192333_at	pqm-1	0.73741	0.0842105
NA	NA	0.754914	0.0842697
192806_at	F13D11.3	0.689428	0.0854478
173200_s_at	inx-2	0.435119	0.0862454
193849_at	F13D11.4	0.411249	0.0875
175662_at	his-24	0.633257	0.0877778
191626_s_at	clec-266	0.367197	0.0878229
175158_s_at	T12A7.6	0.814487	0.089781
175470_at	F41B4.1	0.77616	0.0898551
177353_s_at	clec-190	0.341417	0.0899281
191632_at	T28H10.1	0.699534	0.0901099
188536_s_at	lgg-1	0.727101	0.0901818
188642_s_at	tre-3	0.708724	0.0902527
181741_s_at	F46H5.7	0.684589	0.0935484
183207_at	D2096.3	0.728567	0.093617
177496_at	D1086.1	0.656249	0.0939502
179547_at	ZK930.2	0.623716	0.0942857
188975_at	C15A11.7	0.78503	0.095053
182951_at	C33G8.3	0.549585	0.0964789
189878_at	kin-19	0.523811	0.0964912
181340_at	pho-4	0.716853	0.0965636
177313_at	Y43B11AR.3	0.740301	0.0968531
183683_at	oig-3	0.741013	0.0968641
179214_at	F54B8.4	0.721852	0.0968858
188687_s_at	ctl-2	0.709942	0.0968966
179078_s_at	F54C9.3	0.678013	0.0972222
184215_at	Y73F8A.11	0.770338	0.0982877

## Sheet: down-regulated FDR<0.1
Affymetrix_ID	Gene_ID	Log fold change (1 μg/ml IVM)	False discovery rate (1 μg/ml IVM)	Log fold change (100 ng/ml IVM)	False discovery rate (100 ng/ml IVM)
185902_at	F21C10.9	-1.09951	0
188853_at	R07E5.4	-1.31738	0
175238_s_at	pho-1	-1.38831	0
172901_x_at	hsp-16.49	-1.31078	0
189430_at	cyp-33A1	-1.37548	0
182487_s_at	pho-1	-1.26045	0
NA	NA	-1.25143	0
183850_at	Y48E1B.8	-1.32422	0
188932_at	D1054.8	-1.13386	0
173151_s_at	C17C3.1	-1.42698	0
177428_at	F58G6.3| F58G6.7	-1.25968	0
181635_at	F55G11.2	-1.27079	0
177038_at	Y94H6A.10	-1.27299	0
177833_s_at	F19B2.5	-1.38919	0
179240_at	M03B6.1	-1.21523	0
192650_at	dhs-25	-1.56152	0
190619_at	C15C8.3	-1.36485	0
187084_at	gst-10	-1.45084	0
192407_at	gst-4	-1.41444	0
179857_s_at	F22E5.1	-1.40202	0
175489_at	F18E3.11	-1.71961	0
189345_at	F07H5.9	-1.88358	0	-1.05901	0
187085_s_at	gst-10	-1.77179	0
177747_at	F58G6.9| srm-3	-1.71645	0
192528_at	C35A5.3	-1.82852	0
176939_at	spp-23	-2.79045	0
177783_at	ZK6.11	-1.35069	0
187318_at	lon-1	-1.09516	0
190404_s_at	folt-2	-2.54589	0	-1.17392	0
179187_s_at	F46F2.3	-2.36054	0
NA	NA	-1.16807	0
190778_at	cln-3.1	-1.22077	0
190744_at	ugt-63	-1.76531	0
188441_at	F21F8.4	-1.70345	0
191298_s_at	pcp-2	-1.43901	0
179525_at	hrg-4	-1.31292	0
192493_s_at	sams-1	-1.01831	0
192578_at	fat-7	-1.18795	0	-0.956757	0
183330_s_at	C09B8.4	-1.1968	0
NA	NA	-1.23019	0
193236_at	ptps-1	-1.32195	0
184159_at	T05E12.6	-1.23402	0
186281_s_at	Y45F10C.2	-0.765043	0
178128_at	F01D5.3	-1.04712	0.00208333
179856_at	F22E5.1	-1.18433	0.00212766
185554_s_at	Y39B6A.1	-1.11512	0.00217391
190366_at	tba-4	-1.1228	0.00222222
184431_at	C18A11.3	-1.1594	0.00227273
178409_s_at	lys-6	-1.11698	0.00384615
191276_s_at	elo-5	-1.10237	0.00392157
177104_at	clec-70	-1.1164	0.004
192492_at	sams-1	-0.890721	0.00408163
189551_s_at	act-5	-1.11435	0.00517241
184116_s_at	T05E12.6	-1.04136	0.00526316
179620_s_at	T10G3.3	-1.06566	0.00535714
175077_s_at	C05D12.3	-1.05366	0.00545455
183902_at	F43E2.5	-1.08294	0.00555556
185619_s_at	C23H5.8	-1.04342	0.00566038
175170_s_at	dod-19	-0.985764	0.00634921
177131_s_at	Y19D10B.7	-0.579421	0.00645161
190293_at	nhx-2	-0.968837	0.00655738
191431_at	gst-26	-1.0386	0.00666667
175239_at	F15E11.15	-1.12549	0.00677966
185173_at	F41E6.12	-1.02682	0.0078125
178283_at	M04C9.3	-0.967762	0.00882353
190705_s_at	acdh-2	-0.990756	0.00895522
189402_s_at	pmp-5	-0.9724	0.00909091
173609_at	Y39B6A.1	-1.10547	0.00923077
192692_s_at	F54D5.12	-0.989395	0.00958904
190303_s_at	gly-8	-0.926481	0.00972222
184144_at	R193.2	-0.881351	0.00985915
NA	NA	-1.00985	0.01
182747_at	R08E5.3	-1.04295	0.0101449
194203_x_at	lpr-3	-0.647239	0.0116279
175143_s_at	R06C1.4	-0.894314	0.0117647
189501_s_at	ugt-48	-0.946981	0.0119048
190786_s_at	Y16B4A.2	-0.978078	0.0120482
189851_at	cdd-1	-0.923061	0.0121951
176459_at	Y102A11A.5	-0.558077	0.0122222
187180_at	C44C1.5	-0.917507	0.0123457
189087_s_at	hsp-16.1	-0.875662	0.0123596
177144_at	nhr-114	-0.918881	0.0125
184017_at	F13H8.3	-0.782181	0.0125
NA	NA	-0.915823	0.0126437
186055_at	grd-10	-0.830434	0.0126582
193200_s_at	gale-1	-0.993438	0.0128205
179599_at	ZK228.4	-1.01137	0.012987
193111_s_at	sur-5	-0.961282	0.0130435
193016_s_at	Y38F1A.6	-0.927651	0.0131579
189318_at	elo-2	-0.914957	0.0131868
174283_s_at	F38B6.4	-1.01369	0.0133333
186492_s_at	F15E11.1	-0.590538	0.0135135
184500_s_at	C23H5.8	-0.878165	0.0139785
190837_at	aqp-4	-0.851048	0.015625
NA	NA	-0.872701	0.0157895
188214_at	grd-4	-0.857555	0.0159574
190231_at	T01H8.2	-0.906114	0.0184466
177065_at	vit-1	-0.650639	0.0185567
183076_at	T15B7.1	-0.907124	0.0186275
171923_x_at	Y38F1A.6	-0.926371	0.0188119
193162_s_at	F08C6.2	-0.961562	0.019
192782_at	nhr-68	-0.783943	0.0190476
190183_at	C55A6.4	-0.826916	0.0191919
177190_at	Y71H2AL.1	-0.837038	0.0192308
178773_at	T13F3.6	-0.811531	0.0193878
184788_at	F49H12.5	-0.741228	0.0196262
172177_x_at	Y71H2AL.1	-0.820956	0.0198113
189983_at	clec-225	-0.923839	0.0201835
178297_at	T24B8.5	-0.752784	0.0203704
186757_s_at	F42A8.1	-0.598351	0.0216216
188822_at	acdh-1	-0.835177	0.0218182
180010_at	C44B7.7	-0.850449	0.0223214
180306_at	C10G8.4	-0.349166	0.0236842
179602_at	C18E9.5	-0.818466	0.0238938
189019_at	C31E10.7	-0.798096	0.0264957
189528_s_at	T09B4.8	-0.882997	0.0267241
173783_at	T16G12.1	-0.873378	0.0269565
192093_s_at	ugt-60	-0.768805	0.0277311
191091_at	T21B6.2	-0.856094	0.0279661
176845_s_at	Y19D10A.7	-0.817652	0.0289256
194059_at	F08A8.2	-0.952083	0.0291667
187825_s_at	C17C3.1	-0.810727	0.0303279
180055_at	ZC328.1	-0.724916	0.0306452
193592_s_at	T01G5.1	-0.810616	0.0308943
NA	NA	-0.783834	0.0320312
178087_s_at	lys-5	-0.833753	0.0322835
191778_s_at	ugt-12	-0.785332	0.0325397
189527_at	T09B4.8	-0.806756	0.0328
193394_at	F55E10.6	-0.837546	0.0341085
190156_s_at	C48B4.1	-0.724134	0.0358779
190145_s_at	F32D8.12	-0.762375	0.0361538
172405_x_at	cnc-3	-0.747817	0.0386364
188800_at	DC2.5	-0.802851	0.0397059
193979_s_at	kin-15	-0.660688	0.04
178495_at	F14H3.4	-0.622655	0.0402985
178680_at	M04C9.4	-0.847754	0.0406015
181156_at	spp-4	-0.749231	0.0408759
186519_at	F15E11.12| F15E11.15	-0.66304	0.0413043
186541_at	F43C1.5	-0.752939	0.0422535
189735_at	hsp-17	-0.79	0.042446
176872_at	vit-3	-0.588575	0.0425532
182077_at	C50A2.3	-0.765302	0.0426573
186443_at	F42A10.7	-0.732785	0.0427586
192357_at	fat-5	-0.768479	0.0428571
188945_at	F20G2.2	-0.747728	0.0430556
177183_s_at	Y73B6BL.24	-0.715373	0.0431507
187997_s_at	fat-6	-0.732858	0.0442177
173002_s_at	F52H2.7	-0.71215	0.0445946
191886_s_at	C05C10.3	-0.770121	0.0453333
180376_s_at	dao-2	-0.571017	0.0456376
189151_s_at	T16G12.1	-0.75738	0.0460526
192502_at	cpt-5	-0.70567	0.0463576
191887_s_at	cpr-5	-0.676495	0.0464052
177876_at	F44G4.3	-0.735198	0.0512987
193009_at	hpd-1	-0.734031	0.0516129
188410_at	nas-27	-0.861886	0.0522293	-0.799762	0.1
193604_at	ugt-22	-0.768393	0.0525641
181763_at	K04G2.10	-0.47043	0.0531646
189710_at	bca-1	-0.689757	0.054717
193344_at	sym-1	-0.734065	0.0552795
NA	NA	-0.652377	0.0555556
185779_at	T05B11.4	-0.682633	0.055625
187495_s_at	acdh-9	-0.729324	0.0570552
183710_at	ger-1	-0.69176	0.0573171
186362_s_at	glf-1	-0.544513	0.0581818
181393_at	F17C11.13| F17C11.6	-0.666369	0.0590361
190616_at	R12C12.1	-0.732466	0.0598802
189836_at	F22E10.5	-0.629487	0.0612717
175160_at	R04F11.5	-0.739044	0.0614035
175512_s_at	C12C8.2	-0.751614	0.0616279
177110_s_at	vha-3	-0.709671	0.0617647
NA	NA	-0.814556	0.0621302
171817_x_at	Y38F2AR.9	-0.752751	0.0625
181136_s_at	noah-2	-0.656759	0.0637931
193068_at	opt-2	-0.7099	0.064
191393_s_at	gst-27	-0.691698	0.0672316
190067_at	F09F7.4	-0.655434	0.0674157
190588_s_at	nid-1	-0.740766	0.0676136
191917_at	T28F3.4	-0.702044	0.0681564
191418_at	ugt-16	-0.816827	0.0688889
183074_at	W06D11.3	-0.413951	0.0692308
NA	NA	-0.597035	0.0696133
174347_s_at	C49C8.5	-0.70463	0.0706522
187073_at	Y57A10A.23	-0.642981	0.0710383
171723_x_at	vit-4	-0.373139	0.0724324
172134_x_at	vit-4	-0.365155	0.0741935
173388_s_at	F09B12.3	-0.535057	0.0754011
184863_s_at	dod-24	-0.71064	0.0755319
185972_at	H42K12.3	-0.541303	0.0756614
192869_at	T01G5.7	-0.560307	0.0757895
173312_s_at	K08A2.1	-0.688957	0.0794872
193837_at	C12C8.2	-0.702308	0.0797927
177724_at	W04G3.1	-0.705804	0.0798969
190815_s_at	K10C2.1	-0.676043	0.0801047
178752_at	W06A7.4	-0.68592	0.0802083
188406_s_at	col-8	-0.431948	0.0841837
183843_at	R03A10.1	-0.47292	0.084264
183443_s_at	C26B2.7	-0.663511	0.0843434
194222_x_at	Y38F2AR.9	-0.704118	0.0882353
173725_s_at	elo-6	-0.694801	0.0884422
177650_at	lpr-3	-0.585081	0.08867
175025_at	dpy-10	-0.652044	0.0890547
182578_at	T13C5.6| T13C5.8	-0.67266	0.0891089
175993_at	gsto-1	-0.721491	0.0895
186239_at	clec-53	-0.614303	0.0923077
193639_at	acl-1	-0.635857	0.0927536
177916_at	lpr-4	-0.622242	0.0931707
173204_s_at	ugt-46	-0.619953	0.0932039
178774_s_at	T13F3.6	-0.598451	0.0961722
171824_x_at	ftn-2	-0.641121	0.0962085
186062_at	Y45F10C.4	-0.447913	0.0966667
189268_s_at	C15H9.7	-0.691973	0.0981132
190282_at	cah-5	-0.684115	0.099061
191910_at	T04A8.5	-0.78778	0.0990741
176044_at	Y41D4B.16	-0.618754	0.0995327
177818_at	sdz-6	-0.630305	0.0995349
