# Supplementary material for: The Transcriptional Response of Caenorhabditis elegans to Ivermectin Exposure Identifies Novel Genes Involved in the Response to Reduced Food Intake
Source: PLoS One. 2012 Feb 14;7(2):e31367. doi: 10.1371/journal.pone.0031367 (PMC3279368; doi:10.1371/journal.pone.0031367)
Supplement: Table S3 — Ontology terms associated with up-regulated genes in response to exposure of DA1316 to 1 µg/ml (1.1 µM) IVM for 4 hr. (XLSX) [file pone.0031367.s003.xlsx]

## Sheet: Sheet1
Category	Term	No. genes (%)	P-value
GOTERM_BP_FAT	oxidation reduction	18(7.2)	1.44e-06
GOTERM_BP_FAT	aging	14(5.6)	3.96e-06
GOTERM_BP_FAT	determination of adult life span	14(5.6)	3.96e-06
GOTERM_BP_FAT	multicellular organismal aging	14(5.6)	3.96e-06
GOTERM_MF_FAT	iron ion binding	12(4.8)	0.000488
GOTERM_MF_FAT	heme binding	9(3.6)	0.000513
GOTERM_MF_FAT	tetrapyrrole binding	9(3.6)	0.000562
GOTERM_MF_FAT	electron carrier activity	10(4.0)	0.00124
GOTERM_MF_FAT	catalase activity	3(1.2)	0.00159
GOTERM_BP_FAT	hydrogen peroxide metabolic process	3(1.2)	0.00194
GOTERM_BP_FAT	cellular response to reactive oxygen species	3(1.2)	0.00194
GOTERM_BP_FAT	cellular response to hydrogen peroxide	3(1.2)	0.00194
GOTERM_BP_FAT	hydrogen peroxide catabolic process	3(1.2)	0.00194
GOTERM_BP_FAT	response to inorganic substance	4(1.6)	0.00199
GOTERM_CC_FAT	extracellular region	11(4.4)	0.00247
GOTERM_BP_FAT	cellular response to oxidative stress	3(1.2)	0.0027
GOTERM_BP_FAT	response to hydrogen peroxide	3(1.2)	0.00357
GOTERM_MF_FAT	peroxidase activity	4(1.6)	0.00385
GOTERM_MF_FAT	oxidoreductase activity, acting on peroxide as acceptor	4(1.6)	0.00385
GOTERM_BP_FAT	lipid modification	5(2.0)	0.00505
GOTERM_BP_FAT	response to reactive oxygen species	3(1.2)	0.00565
GOTERM_BP_FAT	oxygen and reactive oxygen species metabolic process	3(1.2)	0.00816
GOTERM_BP_FAT	response to oxidative stress	4(1.6)	0.00885
GOTERM_MF_FAT	antioxidant activity	4(1.6)	0.0125
GOTERM_BP_FAT	lipid glycosylation	4(1.6)	0.0142
GOTERM_BP_FAT	fatty acid metabolic process	4(1.6)	0.017
GOTERM_BP_FAT	organic acid catabolic process	3(1.2)	0.0651
GOTERM_BP_FAT	carboxylic acid catabolic process	3(1.2)	0.0651
GOTERM_MF_FAT	carbohydrate binding	6(2.4)	0.0771
GOTERM_MF_FAT	metal ion binding	32(12.7)	0.0792
GOTERM_CC_FAT	extracellular space	2(0.8)	0.0866
GOTERM_MF_FAT	flavin-containing monooxygenase activity	2(0.8)	0.0867
GOTERM_MF_FAT	transition metal ion binding	27(10.8)	0.088
GOTERM_MF_FAT	endopeptidase inhibitor activity	4(1.6)	0.0933
GOTERM_MF_FAT	lysozyme activity	2(0.8)	0.0984
