# Supplementary material for: The Transcriptional Response of Caenorhabditis elegans to Ivermectin Exposure Identifies Novel Genes Involved in the Response to Reduced Food Intake
Source: PLoS One. 2012 Feb 14;7(2):e31367. doi: 10.1371/journal.pone.0031367 (PMC3279368; doi:10.1371/journal.pone.0031367)
Supplement: Table S4 — Ontology terms associated with down-regulated genes in response to exposure of DA1316 to 1 µg/ml (1.1 µM) IVM for 4 hr. (XLSX) [file pone.0031367.s004.xlsx]

## Sheet: Sheet1
Category	Term	No. genes (%)	P-value
GOTERM_MF_FAT	cofactor binding	14(7.5)	1.26e-05
GOTERM_BP_FAT	oxidation reduction	17(9.1)	1.78e-05
GOTERM_BP_FAT	fatty acid metabolic process	7(3.8)	2.32e-05
GOTERM_MF_FAT	FAD binding	7(3.8)	0.000286
GOTERM_BP_FAT	lipid biosynthetic process	8(4.3)	0.000304
GOTERM_MF_FAT	acyl-CoA dehydrogenase activity	5(2.7)	0.000355
GOTERM_CC_FAT	extracellular region	11(5.9)	0.000524
GOTERM_MF_FAT	acid phosphatase activity	5(2.7)	0.000729
GOTERM_BP_FAT	determination of adult life span	11(5.9)	0.00087
GOTERM_BP_FAT	aging	11(5.9)	0.00087
GOTERM_BP_FAT	multicellular organismal aging	11(5.9)	0.00087
GOTERM_BP_FAT	lipid modification	6(3.2)	0.000874
GOTERM_MF_FAT	coenzyme binding	9(4.8)	0.00177
GOTERM_MF_FAT	oxidoreductase activity, acting on paired donors, with oxidation of a pair of donors resulting in the reduction of molecular oxygen to two molecules of water	3(1.6)	0.00186
GOTERM_MF_FAT	nutrient reservoir activity	3(1.6)	0.00277
GOTERM_BP_FAT	fatty acid biosynthetic process	4(2.2)	0.00357
GOTERM_MF_FAT	carbonate dehydratase activity	3(1.6)	0.00508
GOTERM_MF_FAT	pyridoxal phosphate binding	5(2.7)	0.00696
GOTERM_MF_FAT	vitamin B6 binding	5(2.7)	0.00696
GOTERM_BP_FAT	positive regulation of growth	36(19.4)	0.00716
GOTERM_BP_FAT	organic acid catabolic process	4(2.2)	0.01
GOTERM_BP_FAT	carboxylic acid catabolic process	4(2.2)	0.01
GOTERM_BP_FAT	regulation of growth	36(19.4)	0.0121
GOTERM_MF_FAT	transferase activity, transferring alkyl or aryl groups	4(2.2)	0.0124
GOTERM_MF_FAT	vitamin binding	6(3.2)	0.0125
GOTERM_BP_FAT	lipid localization	4(2.2)	0.0134
GOTERM_MF_FAT	glucuronosyltransferase activity	3(1.6)	0.0156
GOTERM_BP_FAT	positive regulation of growth rate	32(17.2)	0.0166
GOTERM_BP_FAT	regulation of growth rate	32(17.2)	0.0168
GOTERM_BP_FAT	lipid glycosylation	4(2.2)	0.0173
GOTERM_BP_FAT	response to temperature stimulus	4(2.2)	0.0173
GOTERM_MF_FAT	glutathione transferase activity	3(1.6)	0.0227
GOTERM_BP_FAT	response to abiotic stimulus	5(2.7)	0.0241
GOTERM_BP_FAT	long-chain fatty acid metabolic process	2(1.1)	0.0249
GOTERM_BP_FAT	long-chain fatty acid biosynthetic process	2(1.1)	0.0249
GOTERM_MF_FAT	lipid transporter activity	3(1.6)	0.0253
GOTERM_MF_FAT	hydro-lyase activity	3(1.6)	0.0281
GOTERM_BP_FAT	organic acid biosynthetic process	4(2.2)	0.0357
GOTERM_BP_FAT	carboxylic acid biosynthetic process	4(2.2)	0.0357
GOTERM_BP_FAT	lipid transport	3(1.6)	0.0357
GOTERM_BP_FAT	purine base biosynthetic process	2(1.1)	0.037
GOTERM_BP_FAT	response to heat	3(1.6)	0.0474
GOTERM_BP_FAT	extracellular polysaccharide biosynthetic process	2(1.1)	0.061
GOTERM_BP_FAT	extracellular polysaccharide metabolic process	2(1.1)	0.061
GOTERM_MF_FAT	electron carrier activity	7(3.8)	0.0665
GOTERM_BP_FAT	phospholipid biosynthetic process	3(1.6)	0.067
GOTERM_MF_FAT	dTDP-4-dehydrorhamnose reductase activity	2(1.1)	0.0677
GOTERM_BP_FAT	peptide metabolic process	3(1.6)	0.0705
GOTERM_BP_FAT	aromatic amino acid family catabolic process	2(1.1)	0.0727
GOTERM_BP_FAT	purine base metabolic process	2(1.1)	0.0727
GOTERM_BP_FAT	cofactor metabolic process	5(2.7)	0.0795
GOTERM_BP_FAT	nucleobase biosynthetic process	2(1.1)	0.0843
GOTERM_BP_FAT	aromatic compound catabolic process	2(1.1)	0.0843
GOTERM_MF_FAT	serine hydrolase activity	4(2.2)	0.0888
GOTERM_MF_FAT	serine-type peptidase activity	4(2.2)	0.0888
GOTERM_BP_FAT	molting cycle, protein-based cuticle	7(3.8)	0.0898
GOTERM_BP_FAT	molting cycle, collagen and cuticulin-based cuticle	7(3.8)	0.0898
GOTERM_BP_FAT	molting cycle	7(3.8)	0.0912
GOTERM_MF_FAT	carbohydrate binding	6(3.2)	0.0997
