# Supplementary material for: The Transcriptional Response of Caenorhabditis elegans to Ivermectin Exposure Identifies Novel Genes Involved in the Response to Reduced Food Intake
Source: PLoS One. 2012 Feb 14;7(2):e31367. doi: 10.1371/journal.pone.0031367 (PMC3279368; doi:10.1371/journal.pone.0031367)
Supplement: Table S5 — Log fold change in expression of “classic” stress response genes following IVM exposure (1 µg/ml, 1.1 µM). (XLS) [file pone.0031367.s005.xls]

## Sheet: Sheet1
Stress response gene	Log Fold change in 1μg/ml IVM exp	FDR (1μg/ml IVM exp)
hsp-16.49	-1.55056	0
gst-4	-1.41094	0
hsp-16.1	-1.07955	0.00483871
gsto-1	-0.66384	0.282492
sip-1	0.518541	0.652435
hsp-70	0.0839007	0.968135
HSF-1	0.0292578	1.09855
gst-38	-0.296422	1.10262
gst-1	-0.178036	1.16608
